# Supplementary material for: Elevated Cellular Uptake of Succinimide- and Glucose-Modified Liposomes for Blood–Brain Barrier Transfer and Glioblastoma Therapy
Source: Biomedicines. 2024 Sep 20;12(9):2135. doi: 10.3390/biomedicines12092135 (PMC11430759; doi:10.3390/biomedicines12092135)
Supplement: Supplementary file 1 [file biomedicines-12-02135-s001.zip]

Archive with 1 entries (1 files):
- biomedicines-3191864-supplementary.pdf
